# Supplementary material for: Polar recruitment of RLD by LAZY1-like protein during gravity signaling in root branch angle control
Source: Nat Commun. 2020 Jan 3;11:76. doi: 10.1038/s41467-019-13729-7 (PMC6941992; doi:10.1038/s41467-019-13729-7)
Supplement: Supplementary file 3 — Source Data [file 41467_2019_13729_MOESM3_ESM.xlsx]

## Sheet: Fig.1
Source Data Figure 1
	Fig. 1d - Lateral root tip angle (degree)					Fig. 1e - Root curvature (degree)
	Col	rld1	rld4	rld1 rld4		Col	rld1	rld4	rld1 rld4
	19.093	-8.814	60.642	19.093		78.179	81.027	48.652	61.232
	18.435	31.759	70.01	43.668		81.703	80.34	76.329	62.928
	35.838	21.038	14.47	1.685		75.964	55.954	64.134	56.689
	3.876	21.448	68.962	51.34		63.435	84.174	87.436	53.393
	42.274	41.878	57.381	-6.102		71.565	25.974	74.745	45.807
	18.435	71.075	31.759	79.695		76.759	87.839	67.38	58.878
	57.724	30.069	-4.612	4.514		73.887	65.898	65.556	74.827
	34.824	68.199	-7.352	43.781		66.501	62.301	70.71	55.539
	10.544	30.256	-28.74	75.651		81.87	54.638	77.989	70.427
	41.496	21.801	28.811	85.914		118.301	80.961	75.964	62.241
	50.389	47.603	7.853	59.957		83.29	75.579	64.885	67.964
	41.348	17.354	66.571	-2.663		85.515	27.15	67.011	50.826
	33.109	37.447	48.504	79.695		82.405	63.435	73.179	62.049
	49.399	62.354	73.474	80.91		81.384	49.764	54.293	50.194
	25.115	6.009	82.304	73.413		65.225	70.769	78.69	41.82
	90	-1.685	79.695	87.839		54.462	67.479	59.534	49.899
	64.47	36.027	42.51	82.983		69.717	67.891	72.35	40.426
	71.565	56.821	68.199	85.789		38.454	74.745	55.923	45
	25.769	53.616	73.862	77.093		47.603	65.854	54.782	71.94
	36.529	60.524	42.51	31.827		81.573	76.239	83.991	90.895
	-3.652	43.831	51.633	23.385		75.069	60.255	68.459	70.017
	-9.926	64.44	49.764	84.401		55.125	59.349	75.964	45
	24.905	64.359	28.072	91.548		77.905	80.538	65.821	61.144
	45	16.991	49.399	93.935		84.428	71.075	80.538	61.294
	46.296	46.909	3.945	69.864		79.824	67.011	80.838	43.264
	49.899	37.694	-12.639	75.245		73.686	67.932	62.021	41.455
	38.66	16.39	-43.727	48.013		48.24	72.031	69.905	49.667
	38.089	11.999	16.991	-20.225		77.196	70.253	63.435	45
	30.525	15.142	38.29	13.336		85.601	61.39	47.021	43.152
	27.181	63.435	5.787	20.556		65.298	77.471	83.454	68.199
	3.691	56.31	60.255	18.083		74.219	69.717	54.904	60.709
	-21.581	64.359	52.125	88.315		76.675	64.722	90	66.297
	17.859	43.603	63.435	48.814		83.089	79.046	90.955	42.955
	6.71	24.172	59.349	83.48		77.005	77.8	74.846	70.017
	25.115	21.038	24.444	70.56		74.055	71.565	45	52.815
	28.443	24.444	47.121	74.055		81.995	79.919	65.925	70.866
	57.529	45	56.725	94.764		85.365	88.025	66.371	41.906
	49.399	52.431	48.814	69.146		87.039	84.644	87.455	65.772
	34.875	1.469	44.061	77.471		66.14	66.801	93.731	45
	13.092	30.069	60.709	3.652		76.759	79.592	79.592	65.821
	18.435	42.274	40.815	-8.842		75.964	82.875	87.663	69.326
	16.314	49.899	15.897	58.047		53.807	80.134	68.009	72.072
	-17.021	49.236	29.055	53.137		76.239	76.809	15.255	46.042
	51.633	42.138	45	63.97		75.677	74.745	86.73	75.964
	34.16	74.055	54.09	65.71		65.772	88.939	24.905	75.069
	19.983	53.13	37.875	29.143		67.218	88.977	78.111	36.87
	42.138	23.962	37.569	33.366		83.66	80.049	71.565	53.13
	57.095	49.399	26.565	26.003		74.745	77.593	69.228	38.66
	43.668	32.196	57.529	55.376		46.548	63.435	70.346	77.276
	39.806	27.897	14.744	33.69		84.401	77.735	61.783	32.005
	60.068	42.138	73.301	66.251		77.276	52.524	70.427	70.56
	42.51	24.444	-10.62	61.617		66.975	67.286	30.256	60.422
	40.982	47.603	1.146	-11.31		80.91		77.619	54.605
	-17.286	-24.305	-7.853	17.216				58.299	56.689
	12.2	50.44	56.976	66.038
	56.889	62.592	36.529	2.121
	14.381	70.974	38.928	41.309
	15.376	76.373	61.821	90.331
	50.194	45	33.275	74.846
	62.241	35.218	24.624	63.296
	70.463	36.469	66.571	64.486
	43.025	34.287	-8.74	75.964
	41.634	5.042	27.255	37.405
		45	-25.866
		48.652	2.786
		74.745	-7.125
		70.907	46.736
		-6.633	16.26
		30.379	43.452
		49.574	30.964
		58.392	51.953
		75.466	60.642
		30.964	43.831
		63.93	62.784
		42.51	64.231
		64.29	35.362
			61.699
			64.093

## Sheet: Fig. 2
Source Data Figure 2
	Fig. 2e - GFP intensity (PIN3-GFP)
	Stage 1 & 2		Stage 3
	Col	rld1 rld4	Col	rld1 rld4
	14.839	8.128	21.995	8.403
	20.036	10.852	19.511	7.744
	20.954	8.119	22.752	10.084
	16.071	8.557	19.601	7.898
	21.422	10.115	21.908	10.241
	28.034	7.573	20.977	9.464
	28.589	6.81	24.346	11.131
	28.003	12.753	22.941	8.399
	26.167	9.85	25.909	9.587
	27.345	7.758	24.981	8.49
	27.723	6.608		5.825
	20.946	8.818		7.2
	18.337	8.403		6.983
	21.878	8.731		7.7
	22.697	9.347		7.051
	13.876	5.601
	18.339	6.106
	21.969	6.713
	14.202	8.692
	15.759	8.177
	20.824	6.86
		7.484
		7.683

## Sheet: Fig. 6
Source Data Figure 6
	Fig. 6e - mCherry fluorescence ratio in all columella cells					Fig. 6f - mCherry fluorescence ratio in central columella cells					Fig. 6s - GFP fluorecence ratio (basal/apical)
	Before	5 min	30 min	60 min		Before	5 min	30 min	60 min		Before	60 min	300 min
	1.7762	1.2161	0.8737	0.7995		1.5758	1.2161	0.6632	0.886		2.02199	1.41389	0.437406
	1.5758	1.2823	0.6632	1.1776		1.54226	1.2823	1.0567	1.0289		2.7422	1.32832	0.524551
	0.796495	2.3996	1.0567	0.886		1.45264	1.1484	0.6974	0.3332		1.00228	0.411781	0.590988
	1.54226	0.7667	0.6974	1.0289		1.20453	1.0551	0.6084	0.7164		1.48733	1.42805	0.531547
	1.45264	1.1484	0.6084	1.4408		1.30839	1.2551	0.8769	0.7212		4.25932	1.67324	0.272407
	1.00867	1.4993	0.9534	0.391		0.970968	1.4795	1.8129	1.1118		0.76087	1.87272	0.749699
	1.20453	0.9028	0.8769	0.3332		2.3855	1.2944	0.7508	1.0435		1.89658	2.07559	0.37008
	1.30839	1.0551	1.8129	0.7164		1.25016	1.7908	0.9326	0.9613		1.7939	3.1403	1.57889
	0.717	1.2551	0.7889	1.3582		1.41423	1.8642	0.7152	0.9224		3.76953	1.5459	0.398285
	1.53398	1.2268	1.1282	0.4667		0.865726	1.0009	0.7964	0.8205		1.3847	3.20749	0.470249
	0.970968	0.5323	0.7508	0.7212		1.42126	1.1284	1.3221	0.9105		2.49411	2.04149	0.986105
	1.79565	1.8965	0.9326	1.1118		1.167	1.0184	1.3813	0.8457		1.4106	0.904906	0.417209
	0.678702	0.9809	0.5134	1.0435		1.86881	0.9158	1.2668	0.7721		4.30779	3.45858	0.840172
	1.86254	1.4795	0.7152	0.9613		1.59008	1.2582	0.9366	1.2286		1.89724	2.55651	0.836367
	0.926012	0.8785	0.7063	0.9759		2.18818	1.3599	0.9455	1.1533		1.53355	1.47872	0.429291
	0.410796	1.2944	0.9357	1.0731		0.53888	1.2643	0.753	0.7818		1.11417	1.21491	1.15653
	2.3855	1.7908	0.7964	0.9224		1.04004	1.3097	1.1269	1.03		1.11562	3.54179	0.696881
	0.960707	2.216	1.3221	0.8205		1.84162	1.2227	1.2222	0.6663		1.38388	2.25334
	2.02716	0.8011	1.5236	0.9105		1.20875	1.2182	0.7234	0.687			4.48636
	1.19446	0.8037	1.6652	1.4723		2.06654	2.6638	1.3216	1.1702			1.29425
	1.99681	1.8642	1.3813	0.5736		1.55618	1.7202	1.0323	0.6201			0.682677
	1.25016	1.0009	1.2668	0.8457		2.52334	1.7712	1.1432	0.5743			0.903863
	1.41423	0.9748	2.5487	0.7721		1.10424	1.295	0.979	1.0832			1.33769
	1.20773	0.6494	0.9366	0.6693		1.11297	1.027	0.7826	0.7462			0.996128
	0.865726	1.1284	0.9455	1.2286		1.47232	1.3107	0.3569	0.9322			0.913468
	1.42126	1.0184	0.753	1.1533		1.47254	1.3475	1.1119	0.3789			1.16008
	1.167	1.1905	1.6148	0.7818		1.26711	1.4347	1.0568	0.7067			2.87251
	1.18064	0.8682	0.8002	1.03		1.42328	1.6721	0.8003	0.9087			2.20862
	1.86881	0.9158	1.2898	0.8425		1.6818	0.9564	1.2585	0.6346			0.586618
	1.59008	1.2582	1.1269	0.6663		1.55958	1.3661	1.6514	0.8659			3.57657
	1.81686	1.6468	1.2222	0.687		1.26968	1.2627	0.6448	0.7541			1.2767
	0.780396	0.9597	0.7234	0.9127		1.36129	1.2518	0.9979	0.6237			1.53847
	2.18818	1.3599	1.3216	1.1702		1.46434	2.0489	0.7116	1.0637
	0.53888	0.758	1.1038	0.6201		1.90803	2.0787	0.8653	0.7475
	0.73046	1.2643	1.0323	0.5743		0.921659	1.26	1.0197	1.5665
	0.889759	0.5057	1.1432	1.0832		1.35153	1.4772	1.5721	1.3661
	1.04004	1.4919	1.8803	0.9979		1.10816	1.5723	0.7525	0.5229
	0.721761	1.3097	0.5499	0.7462		1.42106	1.78	0.6368	0.5494
	1.84162	1.2227	0.979	0.9322		1.45159	1.5924	0.6749	0.6211
	1.20875	1.2182	0.7826	1.2726		1.44383	1.699	0.7658	0.9602
	0.662559	2.6638	0.3569	0.5884		2.08073	0.9727	1.1323	1.0458
	0.784991	0.5656	1.1119	0.3789		1.3776	1.6324	0.6935	0.9115
	2.06654	1.7202	0.6899	0.7946		0.980488	0.5633	0.533	1.0046
	1.55618	0.479	1.0568	0.8872		2.56213	2.0051	1.0456	0.7388
	1.00462	1.7712	0.8003	0.7067		1.28238	1.6155	0.6273	1.1628
	2.52334	1.295	1.2585	0.4354		1.0798	1.739	1.3771	1.0231
	1.10424	0.9032	1.6514	0.9087		1.37306	1.4152	0.8533	1.4701
	0.823452	0.7518	1.7725	0.6346		0.973331	1.0589	0.9341	0.9254
	1.11297	1.027	1.1807	0.6106		1.19175	1.0554	0.6111	0.6658
	0.959969	1.3107	0.9642	0.725		1.24828	1.2941	0.8887	1.0479
	1.47232	1.3521	0.6448	0.8659		1.5586	2.1625	0.7829	0.6435
	1.47254	0.7485	0.9979	0.7541		1.12108	1.399	0.8992	1.2052
	1.26711	1.3475	1.9931	0.5066		1.22624	1.6817	1.0923	0.7176
	1.01399	2.4466	0.7116	0.6237		0.699937	1.1412	1.1261	0.7636
	0.847601	1.4347	0.8653	1.0637		1.4941	1.5129	1.398	0.6797
	0.805867	1.6721	1.0582	0.9972		1.13688	1.6678	1.0119	1.0834
	1.23472	0.9564	0.7812	0.5265		1.2837	0.8759	1.2064	0.9419
	1.42328	1.3661	1.0197	0.7475		1.70853	1.2709	0.965	1.6586
	0.830358	1.2627	0.7589	1.5665		1.15875	1.5747	0.7093	1.0375
	0.723798	0.5619	0.9713	0.6841		1.31268	1.1935	0.787	1.2619
	1.6818	1.2518	1.085	0.5889		1.65071	1.291	1.4635	0.7213
	1.55958	0.7166	1.5721	1.3661		1.66834	1.0634	1.3728	0.8332
	1.26968	0.8883	0.844	0.5229		0.786658	1.9758	0.715	1.5045
	1.36129	2.0489	1.7129	0.5494		1.21448	2.1198	0.6474	0.9103
	1.02701	2.0787	0.6954	2.4412		1.72058	1.1517	1.8182	1.0137
	1.46434	1.3753	0.7525	0.4675		1.04778	1.1339	1.1655	0.5377
	0.586476	1.26	0.6368	2.1274		1.4997	1.8241	1.5179	0.6071
	1.90803	1.4772	0.6749	0.5709		1.55739	1.9488	0.4578	0.7627
	0.921659	1.5723	0.7658	0.7717		0.808473	1.069	0.8917	0.874
	1.00392	1.78	1.1323	0.6211		1.44655	1.5855	1.4209	0.7805
	0.596623	1.1333	1.884	0.9602		1.5528	1.1826	0.8217	0.599
	1.2458	1.5924	0.6171	1.0458			1.7127	1.3528	0.8474
	1.35153	1.699	0.6935	1.2885			1.0291	1.2713	0.7407
	1.10816	0.5407	0.533	0.8378			1.2204	0.631	0.4711
	1.11669	0.9727	1.3411	0.9115			1.1822	1.0403	0.8894
	1.42106	1.6324	1.0456	1.0046			1.9724		0.7868
	1.45159	0.5633	1.0231	1.0326			1.1873		0.7281
	0.410004	2.0051	0.6828	0.9413			1.4143		1.0222
	1.92901	0.7602	0.854	0.7388					0.8416
	1.44383	1.6155	0.6273	1.1628					0.6216
	2.11954	1.739	1.3771	1.3274					0.7335
	2.08073	1.4152	0.8533	1.0231					0.5696
	1.3776	1.0589	0.9341	0.3701					1.5271
	1.23762	1.4199	0.6111	1.4701					0.8904
	0.980488	0.5163	0.8887	0.9254					1.0813
	0.511483	1.0554	2.0955	0.6658
	2.56213	1.2941	1.1544	1.0479
	1.28238	1.8208	0.7829	0.6435
	0.796559	0.8445	0.8992	1.2052
	1.0798	2.1625	1.2436	1.0912
	1.37306	1.399	1.0899	0.7176
	0.609459	1.6817	1.0923	0.7636
	0.973331	0.5605	1.1101	1.056
	1.19175	1.1412	0.9196	0.6797
	1.2038	1.5129	1.1261	1.0834
	1.24828	2.2839	1.398	0.9419
	1.07712	0.8484	0.5928	1.6586
	1.03157	0.6691	0.7162	0.5039
	1.5586	1.6678	1.0119	1.0375
	1.12108	0.8759	1.4113	1.2619
	0.94697	1.2709	1.3697	0.7213
	0.893017	2.0292	1.2064	0.8332
	1.23457	1.2768	0.965	0.6605
	1.22624	1.5747	0.9057	1.5045
	0.699937	1.3628	0.6621	0.9103
	0.985125	0.8883	0.7093	0.8638
	1.4941	1.1935	0.787	1.0137
	0.827815	2.2368	1.4635	1.5218
	1.27	1.2823	1.3728	0.5377
	1.4339	1.291	1.1928	0.6071
	1.13688	1.0634	0.715	0.7627
	1.2837	1.0758	0.66	0.874
	1.09637	0.7938	0.6474	1.0942
	1.70853	1.9758	1.8182	0.9166
	0.661244	2.1198	0.616	0.7805
	1.58228	1.2741	1.1655	0.599
	1.15875	1.1517	1.5179	0.9167
	1.31268	0.741	1.339	0.8474
	1.65071	0.89	0.4578	0.7407
	1.66834	1.1339	2.1439	1.257
	1.11595	3.3476	0.8	0.6304
	0.927472	0.7975	0.8917	1.1736
	1.25597	1.8241	1.4209	0.4711
	0.786658	1.9488	0.8217	0.8894
	1.21448	1.5801	0.9628	0.7868
	0.795672	1.4001	1.3528	0.7281
	0.684275	1.069	1.2713	1.7306
	1.32013	1.1946	0.965	1.0222
	1.72058	0.8885	0.631	0.8416
	1.04778	1.5855	1.0403	1.3432
	1.1073	0.5848		0.6216
	1.4997	1.1826		0.7335
	1.55739	1.7127		0.5696
	1.01041	1.6072		1.5271
	0.84488	2.0085		1.0668
	1.20729	1.178		0.8995
	0.808473	1.0291		0.8904
	1.44655	1.2204		1.0813
	1.20919	1.6425
	1.19804	0.9424
	1.5528	1.1822
		1.9724
		0.3696
		1.1873
		1.4143

## Sheet: Fig. 7
Source Data Figure 7
	Fig. 7i - LR length and growth angle
	Col		ADF9p:XVE<<LZY3-mCherry (0)		ADF9p:XVE<<LZY3-mCherry (1)
	LR length	Growth angle	LR length	Growth angle	LR length	Growth angle
	2.707	-38.66	1.137	32.619	1.887	-52.386
	1.853	-26.565	2.103	4.086	1.393	-27.951
	2.533	-45.603	0.6	2.42	0.746	-18.8
	1.629	-30.114	1.55	21.448	0.726	-28.009
	2.987	-51.605	1.888	8.13	0.974	29.501
	1.37	-23.629	1.293	70.665	2.913	-54.545
	2.054	-34.919	0.921	53.531	2.481	-41.257
	2.794	-17.526	1.62	29.055	1.679	-42.614
	2.628	-25.989	2.692	73.072	1.438	-54.554
	2.32	-37.648	2.564	14.826	1.472	20.556
	0.984	-8.344	1.317	56.31	1.199	-18.435
	2.284	-29.358	1.461	8.13	1.185	-58.339
	2.381	-24.057	0.693	-4.236	1.375	-24.717
	1.431	-18.435	2.9	50.492	2.393	-15.524
	2.714	-25.769	1.955	46.397	1.961	-40.365
	2.213	-17.447	2.689	18.435	1.359	-48.013
	2.697	-22.416	2.634	-6.499	2.449	-37.367
	1.7	-7.407	2.242	3.918	2.261	-29.055
	0.705	-18.97	2.455	-5.932	2.257	31.097
	2.773	-28.179	1.609	54.162	2.575	10.376
	1.306	-26.917	2.439	18.954	1.701	23.806
	0.833	-30.256	2.749	6.096	1.635	20.056
			0.92	7.386	2.716	-12.458
			1.41	12.426	2.344	-17.049
			2.331	32.535	1.453	-39.207
			1.19	28.968	2.811	25.346
			1.757	17.879	1.471	6.137
			1.188	26.053	1.027	9.335
			0.796	8.471
			2.133	-19.179
			1.91	4.97

## Sheet: Supplementary Fig. 7
Source Data Supplementary Fig. 7
	Supplementary Fig. 7g - Root length (cm)							Supplementary Fig. 7h - Root growth angle (degree)
	Control		BFA 1 μM		BFA 5 μM			Control		BFA 1 μM		BFA 5 μM
	Col	rld1 rld4	Col	rld1 rld4	Col	rld1 rld4		Col	rld1 rld4	Col	rld1 rld4	Col	rld1 rld4
	6.16795	5.49004	4.82696	3.56656	1.79115	1.74972		3.204	1.302	6.444	5.431	33.486	45.272
	6.68372	5.62795	6.02356	4.907	2.40563	1.3865		5.159	4.511	1.093	14.717	23.162	33.69
	5.32916	5.69466	4.45694	4.30615	2.31201	1.63698		2.818	4.593	1.641	42.834	1.261	78.864
	5.84845	5.28923	5.5708	3.27311	3.13035	2.1942		5.631	5.206	1.716	3.134	29.533	40.868
	5.49838	4.82821	5.71283	3.78536	2.34351	1.86551		8.501	0.138	10.698	0.744	16.753	70.665
	7.18491	5.91652	5.44164	4.66198	2.24708	1.53279		1.538	1.715	10.434	9.884	9.369	8.531
	7.4302	7.37802	5.79569	3.41809	2.84207	1.45209		0.89	7.665	2.972	15.328	8.714	34.101
	4.44593	5.51418	5.59462	4.02524	2.15083	1.65711		0.76	8.411	3.606	25.576	28.431	66.088
	5.89789	5.89375	5.7264	4.02263	1.8197	1.72214		7.451	12.631	14.393	1.162	23.694	14.036
	5.21061	4.46319	5.69038	3.3743	1.87855	1.76262		4.279	9.199	3.988	13.643	15.422	76.273
	7.44655	6.10073	5.92289	3.30908	2.87399	1.84302		1.45	5.102	4.708	9.642	22.036	80.293
	6.27797	6.3779		3.57672	1.73422	2.2435		2.485	3.536		7.093	0	97.798
	7.11313				1.25921	1.93778		3.971	2.344			13.241	56.706
	5.7824				2.23983			9.061				29.556
	4.67739							6.374
	Supplementary Fig. 7i - LR number							Supplementary Fig. 7j - LRP number
	Control		BFA 1 μM					Control		BFA 1 μM
	Col	rld1 rld4	Col	rld1 rld4				Col	rld1 rld4	Col	rld1 rld4
	2.80236	3.49985	3.62064	0				2.80236	2.2749	0.90516	0
	3.79143	2.62489	3.25858	0.259593				1.81329	1.92492	0.724128	0
	3.95628	3.67484	3.80167	0				2.14298	1.74992	0.362064	0
	3.46174	3.14986	2.53445	0.778779				2.80236	1.92492	2.17238	0.259593
	4.28597	2.79988	3.25858	0.519186				2.30783	2.2749	0.724128	0.259593

## Sheet: Supplementary Fig. 12
Supllementary Fig. 12
	CBB stain

## Sheet: Supplementary Fig. 14
Suppelementary Fig. 14
	CBB stain										Supplementary Figure 14c - Relative amount of pulled down RLD2 BRX domain
	Data1										1st				2nd				3rd
											density		density ratio		density		density ratio		density		density ratio
											RLD2	GST-LZY3	RLD2/LZY3	mut/wt	RLD2	GST-LZY3	RLD2/LZY3	mut/wt	RLD2	GST-LZY3	RLD2/LZY3	mut/wt
											3387.08	23268.3	0.145567	48.4578	6.588	32.988	0.199709	36.2585	3.355	31.339	0.107055	21.507
											8068.42	25656.9	0.314473	104.685	13.642	30.376	0.449105	81.538	8.857	28.986	0.305561	61.3862
											1325.26	23372	0.0567028	18.8758	2.346	32.19	0.0728798	13.2318	1.625	25.46	0.0638256	12.8223
											3043.91	25476.5	0.119479	39.7735	6.473	30.246	0.214012	38.8553	5.521	26.18	0.210886	42.3663
											672.841	25342.9	0.0265495	8.83808	0.414	25.999	0.0159237	2.89106	0.286	23.647	0.0120946	2.42976
											2521.2	28068.6	0.0898229	29.9012	2.035	28.661	0.0710024	12.891	1.649	25.118	0.0656501	13.1889
											449.477	25880.7	0.0173673	5.7814	0.274	29.92	0.00915775	1.66265	0.256	24.145	0.0106026	2.13003
											360.891	21694.9	0.0166348	5.53757	0.197	31.545	0.00624505	1.13383	0.315	22.651	0.0139067	2.7938
											8635.59	28747.1	0.300399	100	14.786	26.845	0.550792	100	11.711	23.527	0.497769	100
	Data2
	Data3

## Sheet: Supplementary Fig. 20
Source Data Supplementary Fig. 20
	Supplementary Figure 20g - GFP fluorescence ratio (basal/apical)										Supplementary Figure 20h - GFP fluorescence ratio at the stage 1							Supplementary Figure 20j - GFP fluorescence ratio at the stage 3
	Stage 1			Stage 2			Stage 3				Col			rld1 rld4				Col			rld1 rld4
	Before	60 min	300 min	Before	60 min	300 min	Before	60 min	300 min		Before	60 min	300 min	Before	60 min	300 min		Before	60 min	300 min	Before	60 min	300 min
	1.60594	1.76647	1.85465	2.02199	1.41389	0.437406	2.71067	1.85338	0.432663		1.60594	1.76647	1.85465	1.33066	0.936168	0.802798		2.71067	1.85338	0.432663	1.19115	1.48903	1.08423
	0.485203	1.14495	0.679986	2.7422	1.32832	0.524551	1.09558	0.389318	0.626676		0.485203	1.14495	0.679986	0.574289	0.635001	0.775972		1.09558	0.389318	0.626676	1.60967	1.553	0.568862
	1.67328	0.550416	0.601658	1.00228	0.411781	0.590988	4.62491	0.733898	0.469773		1.67328	0.550416	0.601658	1.98592	1.02561	1.17076		4.62491	0.733898	0.469773	0.774037	3.06764	1.97614
	0.982269	0.971027	1.93643	1.48733	1.42805	0.531547	1.81517	0.915256	0.586893		0.982269	0.971027	1.93643	0.691097	0.879532	1.30404		1.81517	0.915256	0.586893	2.58597	0.268985	0.641793
	0.385948	1.38925	0.950967	4.25932	1.67324	0.272407	2.5597	2.7476	0.343243		0.385948	1.38925	0.950967	0.724905	0.564748	0.956381		2.5597	2.7476	0.343243	3.06692	0.642764	0.470189
	0.743133	1.0248	0.870334	0.76087	1.87272	0.749699	1.91506	0.674987	0.278165		0.743133	1.0248	0.870334	1.64891	1.65354	1.06295		1.91506	0.674987	0.278165	1.43372	1.29511	1.40633
	0.801118	1.89734	0.763806	1.89658	2.07559	0.37008	1.9169	1.54214	0.516882		0.801118	1.89734	0.763806	0.834269	0.869757	1.02456		1.9169	1.54214	0.516882	0.701294	1.124	0.65501
	2.61988	1.35641	1.09642	1.7939	3.1403	1.57889	0.749466	1.21962	1.59356		2.61988	1.35641	1.09642	0.79836	0.660002	1.36624		0.749466	1.21962	1.59356	0.686907	0.401697	0.528646
	0.705606	1.00278	1.37038	3.76953	1.5459	0.398285	4.31692	3.23993	1.43509		0.705606	1.00278	1.37038	0.901615	1.43653	1.66631		4.31692	3.23993	1.43509	1.43077	1.58154	0.91121
	1.06032	0.78625	1.46179	1.3847	3.20749	0.470249	1.18557	1.55828	1.08853		1.06032	0.78625	1.46179	0.961131	0.684221	0.934032		1.18557	1.55828	1.08853	2.00835	1.6161	0.738675
	0.719671	1.4067	1.0227	2.49411	2.04149	0.986105	1.73348	2.88347	0.685586		0.719671	1.4067	1.0227	0.983392	0.622469	0.894711		1.73348	2.88347	0.685586	1.0162	2.84057	1.23258
	1.62437	0.539772	1.67412	1.4106	0.904906	0.417209	1.13451	1.68562	0.56557		1.62437	0.539772	1.67412	0.39428	1.00907	1.25875		1.13451	1.68562	0.56557	1.58824	2.02967	0.811921
	1.87563	0.935357	0.875728	4.30779	3.45858	0.840172	2.72474	1.52858	0.747402		1.87563	0.935357	0.875728	1.13224	1.14019	0.62232		2.72474	1.52858	0.747402	1.27633	3.45534	0.399707
	2.39392	0.733011		1.89724	2.55651	0.836367	1.26915	1.55438	0.680129		2.39392	0.733011		0.787385	0.826198			1.26915	1.55438	0.680129	1.46515	1.00415	0.52745
	1.16056	0.921808		1.53355	1.47872	0.429291	3.55312	0.571087	1.55846		1.16056	0.921808		0.688453	2.18346			3.55312	0.571087	1.55846	2.52865	0.827296	1.79987
	0.588847	0.741091		1.11417	1.21491	1.15653	1.35562	1.10474	0.940824		0.588847	0.741091		1.16934				1.35562	1.10474	0.940824	2.49221	1.17128	0.459296
	2.45265	0.922868		1.11562	3.54179	0.696881	5.61761	0.849338	0.36258		2.45265	0.922868		1.29444				5.61761	0.849338	0.36258	1.11805	0.834266	0.879709
		0.717174		1.38388	2.25334		2.21625	2.02203	0.965543			0.717174						2.21625	2.02203	0.965543	2.40239	1.22544	0.769837
					4.48636		1.17023	1.2309	0.853551									1.17023	1.2309	0.853551	0.940197	1.10771	1.11873
					1.29425		2.74315	0.710449	0.377516									2.74315	0.710449	0.377516	1.11859	1.75783	1.12209
					0.682677		1.79626	1.16213	0.559133									1.79626	1.16213	0.559133	1.28884	0.677047	0.89634
					0.903863		1.69916	0.954125	0.380118		Supplementary Figure 20i - GFP fluorescence ratio at the stage 2							1.69916	0.954125	0.380118	0.984882	1.05229	0.638042
					1.33769		1.94863	0.798692	0.571579		Col			rld1 rld4				1.94863	0.798692	0.571579	1.95499	0.990678	0.392961
					0.996128		2.09822	1.58189	1.92795		Before	60 min	300 min	Before	60 min	300 min		2.09822	1.58189	1.92795	1.14979	1.82121	0.971573
					0.913468		1.433	0.750967	1.2103		2.02199	1.41389	0.437406	1.168	1.29783	0.923373		1.433	0.750967	1.2103	0.544451	1.29115	0.954345
					1.16008		1.2461	1.33249	0.660556		2.7422	1.32832	0.524551	1.2948	1.27089	0.550184		1.2461	1.33249	0.660556	1.38139	0.650469	0.671132
					2.87251		2.25	1.34587	1.04778		1.00228	0.411781	0.590988	1.6905	1.26263	0.538948		2.25	1.34587	1.04778	0.780876	0.818701	0.824269
					2.20862		2.3853	1.34155	1.038		1.48733	1.42805	0.531547	1.17768	2.39617	1.14574		2.3853	1.34155	1.038			0.958288
					0.586618		4.17126	1.38347	0.700687		4.25932	1.67324	0.272407	1.04292	1.09331	0.452312		4.17126	1.38347	0.700687			0.615299
					3.57657			1.6147			0.76087	1.87272	0.749699	1.84582	1.12263	0.848654			1.6147				0.954363
					1.2767			1.52106			1.89658	2.07559	0.37008	2.75596	1.65593	0.574893			1.52106				0.8386
					1.53847			0.929284			1.7939	3.1403	1.57889	1.40109	2.14977	0.754459			0.929284				1.12522
								0.618426			3.76953	1.5459	0.398285	2.10189	1.22334	1.12199			0.618426				0.825778
								3.99528			1.3847	3.20749	0.470249	1.08457	1.14638	0.718148			3.99528				0.700396
								0.604614			2.49411	2.04149	0.986105	1.48303	1.58052	0.567989			0.604614				1.04056
								2.69359			1.4106	0.904906	0.417209	2.54975	0.812405	1.15226			2.69359
								1.89937			4.30779	3.45858	0.840172	1.298	1.84438	0.668483			1.89937
								4.24909			1.89724	2.55651	0.836367	0.555328	0.682655	0.861408			4.24909
											1.53355	1.47872	0.429291	1.04938	0.963387	0.751209
											1.11417	1.21491	1.15653	2.2997	1.10063	0.433985
											1.11562	3.54179	0.696881	1.08852	0.647621	1.0068
											1.38388	2.25334		2.18403	0.582544	1.2448
												4.48636		1.10081	1.50463	1.50566
												1.29425			1.40298
												0.682677			1.74674
												0.903863			0.47703
												1.33769			1.28879
												0.996128			0.901395
												0.913468
												1.16008
												2.87251
												2.20862
												0.586618
												3.57657
												1.2767
												1.53847

## Sheet: Supplementary Fig. 22
Source Data Supplementary Fig. 22
	Supplementary Fig. 22c - qRT-PCR
		Control	Est (1)
	Experiment 1	1	41.9326
	Experiment 2	1	84.4485
	Experiment 3	1	98.36
